# Supplementary material for: PCIR: a database of Plant Chloroplast Inverted Repeats
Source: Database (Oxford). 2019 Nov 7;2019:baz127. doi: 10.1093/database/baz127 (PMC6835207; doi:10.1093/database/baz127)
Supplement: Supplementary_Table1_baz127 [file supplementary_table1_baz127.xlsx]

## Sheet: Sheet1
Supplementary Table1. Data collection of 113 plant species.
Number	Species	Family	Source	Download	Genome Size(/bp)	Gene number
1	Acorus americanus	Acoraceae	Acorus_americanus	https://www.ncbi.nlm.nih.gov/nuccore/EU273602.1?report=fasta	153819	169
2	Acutodesmus obliquus	Scenedesmaceae	Acutodesmus_obliquus	https://www.ncbi.nlm.nih.gov/nuccore/NC_008101.1?report=fasta	161452	98
3	Aethionema cordifolium	Brassicaceae	Aethionema_cordifolium	https://www.ncbi.nlm.nih.gov/nuccore/NC_009265.1?report=fasta	154168	159
4	Aethionema grandiflorum	Brassicaceae	Aethionema_grandiflorum	https://www.ncbi.nlm.nih.gov/nuccore/NC_009266.1?report=fasta	154243	161
5	Ageratina adenophora	Asteraceae	Ageratina_adenophora	https://www.ncbi.nlm.nih.gov/nuccore/NC_015621.1?report=fasta	150698	180
6	Anthoceros formosae	Anthocerotaceae	Anthoceros_formosae	https://www.ncbi.nlm.nih.gov/nuccore/NC_004543.1?report=fasta	161162	152
7	Apios americana	Fabaceae	Apios_americana	https://www.ncbi.nlm.nih.gov/nuccore/NC_025909.1?report=fasta	148772	161
8	Arabidopsis lyrata	Brassicaceae	Arabidopsis_lyrata	https://www.ncbi.nlm.nih.gov/nuccore/KU559924.1?report=fasta	154604	154
9	Arabidopsis thaliana	Brassicaceae	Arabidopsis_thaliana	https://www.ncbi.nlm.nih.gov/nuccore/NC_000932.1?report=fasta	154478	155
10	Arachis hypogaea	Fabaceae	Arachis_hypogaea	https://www.ncbi.nlm.nih.gov/nuccore/KX257487.1?report=fasta	156391	167
11	Aureococcus anophagefferens	Pelagomonadaceae	Aureococcus_anophagefferens	https://www.ncbi.nlm.nih.gov/nuccore/GQ231541.1?report=fasta	89599	100
12	Bigelowiella natans	Chlorarachniaceae	Bigelowiella_natans	https://www.ncbi.nlm.nih.gov/nuccore/DQ851108.1?report=fasta	69166	76
13	Boea hygrometrica	Gesneriaceae	Boea_hygrometrica	https://www.ncbi.nlm.nih.gov/nuccore/JN107811.1?report=fasta	153493	162
14	Brachypodium distachyon	Poaceae	Brachypodium_distachyon	https://www.ncbi.nlm.nih.gov/nuccore/EU325680.1?report=fasta	135199	174
15	Brassica napus	Brassicaceae	Brassica_napus	https://www.ncbi.nlm.nih.gov/nuccore/NC_016734.1?report=fasta	152860	158
16	Brassica nigra	Brassicaceae	Brassica_nigra	https://www.ncbi.nlm.nih.gov/nuccore/KT878383.1?report=fasta	153633	158
17	Brassica rapa	Brassicaceae	Brassica_rapa	https://www.ncbi.nlm.nih.gov/nuccore/DQ231548.1?report=fasta	153482	157
18	Bryopsis hypnoides	Bryopsidaceae	Bryopsis_hypnoides	https://www.ncbi.nlm.nih.gov/nuccore/NC_013359.1?report=fasta	153429	96
19	Capsicum annuum	Solanaceae	Capsicum_annuum	https://www.ncbi.nlm.nih.gov/nuccore/NC_018552.1?report=fasta	156781	166
20	Ceratophyllum demersum	Ceratophyllaceae	Ceratophyllum_demersum	https://www.ncbi.nlm.nih.gov/nuccore/NC_009962.1?report=fasta	156252	168
21	Chaetosphaeridium globosum	Chaetosphaeridiaceae	Chaetosphaeridium_globosum	https://www.ncbi.nlm.nih.gov/nuccore/NC_004115.1?report=fasta	131183	137
22	Chara vulgaris	Characeae	Chara_vulgaris	https://www.ncbi.nlm.nih.gov/nuccore/NC_008097.1?report=fasta	184933	133
23	Chlamydomonas reinhardtii	Chlamydomonadaceae	Chlamydomonas_reinhardtii	https://www.ncbi.nlm.nih.gov/nuccore/BK000554.1?report=fasta	203828	90
24	Chloranthus spicatus	Chloranthaceae	Chloranthus_spicatus	https://www.ncbi.nlm.nih.gov/nuccore/EF380352.1?report=fasta	157772	166
25	Chlorella variabilis NC64A	Chlorellaceae	Chlorella_variabilis	https://www.ncbi.nlm.nih.gov/nuccore/KP271969.1?report=fasta	124793	114
26	Chlorella vulgaris	Chlorellaceae	Chlorella_vulgaris	https://www.ncbi.nlm.nih.gov/nuccore/NC_001865.1?report=fasta	150613	121
27	Chlorella vulgaris C-27	Chlorellaceae	Chlorella_vulgaris_C-27	https://www.ncbi.nlm.nih.gov/nuccore/AB001684.1?report=fasta	150613	121
28	Chlorokybus atmophyticus	Chlorokybaceae	Chlorokybus_atmophyticus	https://www.ncbi.nlm.nih.gov/nuccore/NC_008822.1?report=fasta	152254	142
29	Cocos nucifera	Arecaceae	Cocos_nucifera	https://www.ncbi.nlm.nih.gov/nuccore/KF285453.1?report=fasta	154731	165
30	Coffea arabica	Rubiaceae	Coffea_arabica	https://www.ncbi.nlm.nih.gov/nuccore/NC_008535.1?report=fasta	155189	172
31	Colocasia esculenta	Araceae	Colocasia_esculenta	https://www.ncbi.nlm.nih.gov/nuccore/JN105690.1?report=fasta	162546	166
32	Cucumis melo	Cucurbitaceae	Cucumis_melo	https://www.ncbi.nlm.nih.gov/nuccore/JF412791.1?report=fasta	156017	163
33	Cymbidium aloifolium	Orchidaceae	Cymbidium_aloifolium	https://www.ncbi.nlm.nih.gov/nuccore/KC876122.1?report=fasta	156904	171
34	Cynara cardunculus var. scolymus	Asteraceae	Cynara_cardunculus	https://www.ncbi.nlm.nih.gov/nuccore/KM035764.1?report=fasta	152529	159
35	Cynara cardunculus var. scolymus cultivar Spinoso Sardo	Asteraceae	Cynara_cardunculus_SpinosoSardo	https://www.ncbi.nlm.nih.gov/nuccore/KP299293.1?report=fasta	152585	159
36	Dioscorea elephantipes	Orchidaceae	Dioscorea_elephantipes	https://www.ncbi.nlm.nih.gov/nuccore/NC_009601.1?report=fasta	152609	166
37	Drimys granadensis	Winteraceae	Drimys_granadensis	https://www.ncbi.nlm.nih.gov/nuccore/DQ887676.1?report=fasta	160604	167
38	Dunaliella salina	Dunaliellaceae	Dunaliella_salina	https://www.ncbi.nlm.nih.gov/nuccore/NC_016732.1?report=fasta	269044	107
39	Elaeis guineensis	Arecaceae	Elaeis_guineensis	https://www.ncbi.nlm.nih.gov/nuccore/JF274081?report=fasta	156973	165
40	Eucalyptus grandis	Myrtaceae	Eucalyptus_grandis	https://www.ncbi.nlm.nih.gov/nuccore/NC_014570.1?report=fasta	160137	169
41	Eutrema botschantzevii	Brassicaceae	Eutrema_botschantzevii	https://www.ncbi.nlm.nih.gov/nuccore/KT962847.1?report=fasta	153279	159
42	Eutrema halophilum	Brassicaceae	Eutrema_halophilum	https://www.ncbi.nlm.nih.gov/nuccore/KT962846.1?report=fasta	153311	159
43	Eutrema salsugineum	Brassicaceae	Eutrema_salsugineum	https://www.ncbi.nlm.nih.gov/nuccore/KR584659.1?report=fasta	153407	159
44	Floydiella terrestris	Chaetopeltidaceae	Floydiella_terrestris	https://www.ncbi.nlm.nih.gov/nuccore/NC_014346.1?report=fasta	521168	93
45	Fragaria chiloensis	Rosaceae	Fragaria_chiloensis	https://www.ncbi.nlm.nih.gov/nuccore/JN884816.1?report=fasta	155603	164
46	Fragaria virginiana	Rosaceae	Fragaria_virginiana	https://www.ncbi.nlm.nih.gov/nuccore/NC_019602.1?report=fasta	155621	164
47	Glycine soja	Fabaceae	Glycine_soja	https://www.ncbi.nlm.nih.gov/nuccore/NC_022868.1?report=fasta	152217	160
48	Gossypium barbadense Linn.	Malvaceae	Gossypium_barbadense	https://www.ncbi.nlm.nih.gov/nuccore/AP009123.1?report=fasta	160317	164
49	Gossypium hirsutum TM-1	Malvaceae	Gossypium_hirsutum	https://www.ncbi.nlm.nih.gov/nuccore/DQ345959.1?report=fasta	160301	165
50	Guizotia abyssinica	Asteraceae	Guizotia_abyssinica	https://www.ncbi.nlm.nih.gov/nuccore/NC_010601.1?report=fasta	151762	161
51	Helianthus annuus	Asteraceae	Helianthus_annuus	https://www.ncbi.nlm.nih.gov/nuccore/NC_007977.1?report=fasta	151104	161
52	Hordeum vulgare	Poaceae	Hordeum_vulgare	https://www.ncbi.nlm.nih.gov/nuccore/NC_008590.1?report=fasta	136462	178
53	Hordeum vulgare subsp. vulgare cultivar Morex	Poaceae	Hordeum_vulgare_Morex	https://www.ncbi.nlm.nih.gov/nuccore/EF115541.1?report=fasta	136462	178
54	Huperzia lucidula	Lycopodiaceae	Huperzia_lucidula	https://www.ncbi.nlm.nih.gov/nuccore/NC_006861.1?report=fasta	154373	153
55	Jacobaea vulgaris	Asteraceae	Jacobaea_vulgaris	https://www.ncbi.nlm.nih.gov/nuccore/NC_015543.1?report=fasta	150689	166
56	Jatropha curcas	Euphorbiaceae	Jatropha_curcas	https://www.ncbi.nlm.nih.gov/nuccore/FJ695500.1?report=fasta	163856	159
57	Lactuca sativa	Asteraceae	Lactuca_sativa_Salinas	https://www.ncbi.nlm.nih.gov/nuccore/DQ383816.1?report=fasta	152772	160
58	Lemna minor	Lemnaceae	Lemna_minor	https://www.ncbi.nlm.nih.gov/nuccore/DQ400350.1?report=fasta	165955	167
59	Lepidium meyenii	Brassicaceae	Lepidium_meyenii	https://www.ncbi.nlm.nih.gov/nuccore/KY231152.1?report=fasta	154621	162
60	Lepidium virginicum	Brassicaceae	Lepidium_virginicum	https://www.ncbi.nlm.nih.gov/nuccore/NC_009273.1?report=fasta	154743	160
61	Leptosira terrestris	Desmidiaceae	Leptosira_terrestris	https://www.ncbi.nlm.nih.gov/nuccore/NC_009681.1?report=fasta	195081	87
62	Lolium perenne	Poaceae	Lolium_perenne	https://www.ncbi.nlm.nih.gov/nuccore/AM777385.2?report=fasta	135282	181
63	Magnolia denudata voucher BJ007	Magnoliaceae	Magnolia_denudata	https://www.ncbi.nlm.nih.gov/nuccore/JN867577.1?report=fasta	160090	163
64	Manihot esculenta	Euphorbiaceae	Manihot_esculenta	https://www.ncbi.nlm.nih.gov/nuccore/NC_010433.1?report=fasta	161453	164
65	Marchantia paleacea	Marchantiaceae	Marchantia_paleacea	https://www.ncbi.nlm.nih.gov/nuccore/NC_001319.1?report=fasta	121024	153
66	Mesostigma viride	Mesostigmataceae	Mesostigma_viride	https://www.ncbi.nlm.nih.gov/nuccore/NC_002186.1?report=fasta	118360	149
67	Micromonas sp. RCC299	Mamiellaceae	Micromonas	https://www.ncbi.nlm.nih.gov/nuccore/NC_012575.1?report=fasta	72585	77
68	Monomastix sp. OKE-1	Monomastigaceae	Monomastix	https://www.ncbi.nlm.nih.gov/nuccore/NC_012101.1?report=fasta	114528	80
69	Morus indica	Cannabaceae	Morus_indica	https://www.ncbi.nlm.nih.gov/nuccore/DQ226511.1?report=fasta	158484	164
70	Morus mongolica	Cannabaceae	Morus_mongolica	https://www.ncbi.nlm.nih.gov/nuccore/KM491711.2?report=fasta	158459	164
71	Morus notabilis	Cannabaceae	Morus_notabilis	https://www.ncbi.nlm.nih.gov/nuccore/KP939360.1?report=fasta	158680	164
72	Musa acuminata	Musaceae	Musa_acuminata	https://www.ncbi.nlm.nih.gov/nuccore/HF677508.1?report=fasta	169972	170
73	Nandina domestica	Berberidaceae	Nandina_domestica	https://www.ncbi.nlm.nih.gov/nuccore/DQ923117.1?report=fasta	156599	163
74	Nelumbo nucifera Gaertn	Nelumbonaceae	Nelumbo_nucifera	https://www.ncbi.nlm.nih.gov/nuccore/KM655836.1?report=fasta	163600	162
75	Nephroselmis astigmatica	Nephroselmidaceae	Nephroselmis_astigmatica	https://www.ncbi.nlm.nih.gov/nuccore/KJ746600.1?report=fasta	125042	122
76	Nephroselmis olivacea	Nephroselmidaceae	Nephroselmis_olivacea	https://www.ncbi.nlm.nih.gov/nuccore/NC_000927.1?report=fasta	200799	149
77	Nicotiana sylvestris	Solanaceae	Nicotiana_sylvestris	https://www.ncbi.nlm.nih.gov/nuccore/AB237912.1?report=fasta	155941	164
78	Nicotiana tabacum	Solanaceae	Nicotiana_tabacum	https://www.ncbi.nlm.nih.gov/nuccore/Z00044.2?report=fasta	155943	164
79	Nicotiana tomentosiformis	Solanaceae	Nicotiana_tomentosiformis	https://www.ncbi.nlm.nih.gov/nuccore/AB240139.1?report=fasta	155745	164
80	Nuphar advena	Nymphaeaceae	Nuphar_advena	https://www.ncbi.nlm.nih.gov/nuccore/NC_008788.1?report=fasta	160866	160
81	Oedogonium cardiacum	Oedogoniaceae	Oedogonium_cardiacum	https://www.ncbi.nlm.nih.gov/nuccore/NC_011031.1?report=fasta	196547	113
82	Oltmannsiellopsis viridis	Oltmannsiellopsidaceae	Oltmannsiellopsis_viridis	https://www.ncbi.nlm.nih.gov/nuccore/NC_008099.1?report=fasta	151933	112
83	Oryza sativa L. ssp. indica	Poaceae	Oryza_sativa_Japonica	https://www.ncbi.nlm.nih.gov/nuccore/AY522330.1?report=fasta	134551	176
84	Ostreococcus tauri	Bathycoccaceae	Ostreococcus_tauri	https://www.ncbi.nlm.nih.gov/nuccore/NC_008289.1?report=fasta	71666	80
85	Pachycladon enysii	Brassicaceae	Pachycladon_enysii	https://www.ncbi.nlm.nih.gov/nuccore/JX205495.1?report=fasta	154896	157
86	Parachlorella kessleri	Chlorellaceae	Parachlorella_kessleri	https://www.ncbi.nlm.nih.gov/nuccore/NC_012978.1?report=fasta	123994	123
87	Pedinomonas minor	Pedinomonadaceae	Pedinomonas_minor	https://www.ncbi.nlm.nih.gov/nuccore/NC_016733.1?report=fasta	98340	92
88	Pentactina rupicola	Rosaceae	Pentactina_rupicola	https://www.ncbi.nlm.nih.gov/nuccore/NC_016921.1?report=fasta	156612	170
89	Phoenix dactylifera	Arecaceae	Phoenix_dactylifera	https://www.ncbi.nlm.nih.gov/nuccore/GU811709.2?report=fasta	158462	167
90	Physcomitrella patens	Funariaceae	Physcomitrella_patens	https://www.ncbi.nlm.nih.gov/nuccore/NC_005087.1?report=fasta	122890	151
91	Picocystis salinarum	Picocystaceae	Picocystis_salinarum	https://www.ncbi.nlm.nih.gov/nuccore/KJ746599.1?report=fasta	81133	98
92	Pinus thunbergii	Pinaceae	Pinus_thunbergii	https://www.ncbi.nlm.nih.gov/nuccore/NC_001631.1?report=fasta	119707	140
93	Piper cenocladum	Piperaceae	Piper_cenocladum	https://www.ncbi.nlm.nih.gov/nuccore/DQ887677.1?report=fasta	160624	165
94	Prasinococcus sp. CCMP1194	Prasinococcaceae	Prasinococcus	https://www.ncbi.nlm.nih.gov/nuccore/KJ746597.1?report=fasta	85590	80
95	Prasinoderma coloniale culture-collection CCMP:1220	Prasinophyceae	Prasinoderma_coloniale	https://www.ncbi.nlm.nih.gov/nuccore/KJ746598.1?report=fasta	77750	75
96	Prasinophyceae sp. CCMP1205	Prasinophyceae	Prasinophyceae_sp.CCMP1205	https://www.ncbi.nlm.nih.gov/nuccore/KJ746601.1?report=fasta	64335	78
97	Prasinophyceae sp. MBIC10622	Prasinophyceae	Prasinophyceae_sp.MBIC10622	https://www.ncbi.nlm.nih.gov/nuccore/KJ746602.1?report=fasta	72423	74
98	Prunus kansuensis	Rosaceae	Prunus_kansuensis	https://www.ncbi.nlm.nih.gov/nuccore/NC_023956.1?report=fasta	157736	165
99	Prunus persica	Rosaceae	Prunus_persica	https://www.ncbi.nlm.nih.gov/nuccore/NC_014697.1?report=fasta	157790	165
100	Pseudendoclonium akinetum	Chlorellaceae	Pseudendoclonium_akinetum	https://www.ncbi.nlm.nih.gov/nuccore/AY835431.1?report=fasta	195867	110
101	Pugionium cornutum	Brassicaceae	Pugionium_cornutum	https://www.ncbi.nlm.nih.gov/nuccore/KT844941.1?report=fasta	154992	159
102	Pugionium dolabratum	Brassicaceae	Pugionium_dolabratum	https://www.ncbi.nlm.nih.gov/nuccore/KT844940.1?report=fasta	155002	159
103	Pycnococcus provasolii	Pycnococcaceae	Pycnococcus_provasolii	https://www.ncbi.nlm.nih.gov/nuccore/NC_012097.1?report=fasta	80211	75
104	Pyramimonas parkeae	Pyramimonadaceae	Pyramimonas_parkeae	https://www.ncbi.nlm.nih.gov/nuccore/NC_012099.1?report=fasta	101605	115
105	Pyrus pyrifolia	Rosaceae	Pyrus_pyrifolia	https://www.ncbi.nlm.nih.gov/nuccore/NC_015996.1?report=fasta	159922	165
106	Scenedesmus obliquus strain UTEX 393	Scenedesmaceae	Scenedesmus_obliquus	https://www.ncbi.nlm.nih.gov/nuccore/DQ396875.1?report=fasta	161452	98
107	Schizomeris leibleinii	Chaetophoraceae	Schizomeris_leibleinii	https://www.ncbi.nlm.nih.gov/nuccore/NC_015645.1?report=fasta	182759	98
108	Staurastrum punctulatum	Staurastrum	Staurastrum_punctulatum	https://www.ncbi.nlm.nih.gov/nuccore/NC_008116.1?report=fasta	157089	122
109	Stigeoclonium helveticum	Chaetophoraceae	Stigeoclonium_helveticum	https://www.ncbi.nlm.nih.gov/nuccore/NC_008372.1?report=fasta	223902	90
110	Stigeoclonium helveticum strain UTEX 441	Chaetophoraceae	Stigeoclonium_helveticum_UTEX441	https://www.ncbi.nlm.nih.gov/nuccore/DQ630521.1/?report=fasta	223902	90
111	Typha latifolia	Typhaceae	Typha_latifolia	https://www.ncbi.nlm.nih.gov/nuccore/GU195652.1?report=fasta	161572	170
112	Vigna unguiculata	Fabaceae	Vigna_unguiculata	https://www.ncbi.nlm.nih.gov/nuccore/NC_018051.1?report=fasta	152415	162
113	Zygnema circumcarinatum	Zygnemataceae	Zygnema_circumcarinatum	https://www.ncbi.nlm.nih.gov/nuccore/NC_008117.1?report=fasta	165372	121
